# Supplementary material for: Promotion of Bone Formation in a Rat Osteoporotic Vertebral Body Defect Model via Suppression of Osteoclastogenesis by Ectopic Embryonic Calvaria Derived Mesenchymal Stem Cells
Source: Int J Mol Sci. 2024 Jul 26;25(15):8174. doi: 10.3390/ijms25158174 (PMC11311643; doi:10.3390/ijms25158174)
Supplement: Supplementary file 1 [file ijms-25-08174-s001.zip]

Archive with 1 entries (1 files):
- ijms-3091454-supplementary.pdf
